# Supplementary material for: Machine learning-driven PET-CT and clinical pathology model for predicting mediastinal lymph node metastasis in non-small cell lung cancer: a retrospective cohort study
Source: PeerJ. 2026 Feb 3;14:e20788. doi: 10.7717/peerj.20788 (PMC12880095; doi:10.7717/peerj.20788)
Supplement: Supplemental Information 1 [file peerj-14-20788-s001.py]

Gender:  Male＝1 Female＝2Procedure: 1＝Lobectomy　2＝Sublobectomy　3＝Pneumonectomy 4=EBUS-EBNALobar distribution of tumour: 1=RUL 2=RML 3=RLL 4=LUL 5=LLLOperative approach: thoracotomy=1　video-assistant thoracoscopic surgery，VATS=2   Endobronchial ultrasound guided tranbronchial needle aspiration EBUS-TBNA=3Smoking:Yes=1 No=0Alcohol:Yes=1 No=0Hypertension:Yes=1 No=0Diabetes:Yes=1 No=0Coronary heart disease:Yes=1 No=0Nodule type :mGGO=2／SN=3Spiculation sign:Yes=1 No=0Lobulation sign:Yes=1 No=0Bronchus encapsulated air sign:Yes=1 No=0Cavity:Yes=1 No=0Calcification:Yes=1 No=0Bronchial cut-off sign:Yes=1 No=0Margin: Clear=0 Unclear=1Pleural indentation:Yes=1 No=0History of lung disease:Yes=1 No=0Histology of primary tumor :adenocarcinoma=1　squamous cell carcinoma=2　adeno-squamous carcinoma=3　other=4Histologic subtype:non- adenocarcinoma＝０　Acinous predominant adenocarcinoma＝１　Papillary predominant adenocarcinoma＝２　Micropapillary predominant adenocarcinoma＝３　Solid predominant adenocarcinoma＝４　other＝５ =Adenocarcinoma in situ Microinvasive adenocarcinoma Invasive mucinous adenocarcinomaN1 metastasis:Yes=1 No=0Perineural invasion:Yes=1 No=0Vascular invasion:Yes=1 No=0Visceral pleural invasion:Yes=1 No=0Tumor spread through air space STAS:Yes=1 No=0T stage: T1=1 T2=2 T3=3 T4=4N stage: N2a1=1　N2a2=2　N2b1=3   N2b2=4　N1=5 N0=6N1(+)=1 N1(-)=2
