# Supplementary material for: Machine learning-driven PET-CT and clinical pathology model for predicting mediastinal lymph node metastasis in non-small cell lung cancer: a retrospective cohort study
Source: PeerJ. 2026 Feb 3;14:e20788. doi: 10.7717/peerj.20788 (PMC12880095; doi:10.7717/peerj.20788)
Supplement: Supplemental Information 2 [file peerj-14-20788-s002.csv]

Number	Gender: Male＝1 Female＝2	Age	Procedure: 1＝Lobectomy 2＝Sublobectomy 3＝Pneumonectomy 4=EBUS-EBNA	Lobar distribution of tumour: 1=RUL 2=RML 3=RLL 4=LUL 5=LLL	Operative approach: thoracotomy=1 video-assistant thoracoscopic surgery，VATS=2 Endobronchial ultrasound guided tranbronchial needle aspiration EBUS-TBNA=3	Smoking:Yes=1 No=0	Alcohol	Hypertension	Diabetes	Coronary heart disease	D-Dimer(mg/L)	ESR(mm/1h)	Cyfra 21-1(ng/mL)	ProGRP(pg/mL)	CA724(U/mL)	CEA (ng/mL)	CA242(U/mL)	CA125 (U/mL)	NSE(ng/mL)	AFP (ng/mL)	SCC-Ag(ng/mL)	CA199(U/mL)	CA153(U/mL)	FEV1(L)	Maximum Tumour diameter (cm)	Nodule type :mGGO=2／SN=3	Spiculation sign:Yes=1 No=0	Lobulation sign	Bronchus encapsulated air sign	Cavity	Calcification	Bronchial cut-off sign	Margin: Clear=0 Unclear=1	Pleural indentation	Pleural effusion	History of lung disease	T Ctmax	T Ctavg	T SUVmax	T SUVpeak	T SUVsd	T SULmax	T SULpeak	T SULsd	T MTV	T TLG	LN-Ctmax	LN-Ctavg	LN-Smm
1	2	63	1	3	2	1	0	0	0	0		14.0													2.0	3	1	1	1	0	0	0	0	0	0	1	70	32.333	6.531	5.384	1.015	4.666	3.846	0.725	4.068	17.643	61.0	46.333	3.713
2	1	38	1	5	2	0	0	0	0	0	0.35	49.0	6.44	24.15		7.23			12.95					3.6	4.6	2	1	1	0	1	0	1	0	1	1	0	87	47.682	7.924	6.046	0.901	6.743	5.145	0.766	17.029	74.776	38.0	33.0	3.952
3	2	53	2	4	2	0	0	0	0	0	0.12		0.99		0.84	0.75	18.43	9.24	14.26	2.96	0.36	8.14	5.0	2.39	2.2	3	1	1	0	0	0	0	0	1	0	0	69	21.468	12.373	9.877	2.062	8.212	6.555	1.396	2.497	20.215	99.0	53.432	7.576
4	1	60	2	1	2	1	0	0	0	1	0.25	15.0												2.98	2.0	2	1	0	0	0	0	0	1	1	0	1	83	21.432	7.323	4.526	1.265	5.623	3.476	0.971	0.937	3.92	66.0	40.962	15.124
5	2	60	1	4	2	0	0	0	0	0		53.0	4.63		0.74	13.44	10.66	2.63	9.07	5.78	0.28	12.94	4.0	1.09	2.9	3	1	0	0	0	0	0	0	0	0	1	57	11.0	11.437	9.302	1.765	9.421	7.662	1.454	3.986	29.975	62.0	44.695	12.67
6	2	61	1	3	2	0	0	0	0	0		11.0													4.3	3	1	1	0	0	0	0	0	1	0	0	54	40.966	16.667	15.253	2.565	12.054	11.032	1.855	15.648	164.039	71.0	54.136	6.33
7	1	76	1	1	2	1	0	0	0	0	0.88	55.0	3.84		2.93	3.44			8.44		0.924	66.68		1.76	3.6	3	1	1	0	0	0	1	0	1	0	1	94	45.119	12.411	10.381	1.752	10.224	8.551	1.443	8.61	65.705	113.0	33.304	8.659
8	2	35	1	1	2	0	0	0	0	0		41.0													2.4	3	1	1	0	0	0	1	1	1	0	0	78	24.857	5.034	3.229	0.781	3.471	2.226	0.539	1.348	4.125	109.0	63.059	9.817
9	1	47	1	5	2	0	0	0	0	0	0.38	2.0													3.3	3	1	0	0	0	0	0	0	1	0	0	75	43.833	9.275	7.162	1.396	7.893	6.094	1.188	4.919	26.556	112.0	20.664	8.659
10	2	54	1	3	2	0	0	0	0	0	0.24		2.41		14.32	3.23	3.73	14.25	14.3	2.11	0.32	5.84	7.92	1.85	2.2	2	1	1	0	0	0	0	1	1	0	0	58	17.882	4.561	3.155	0.707	3.274	2.265	0.508	2.0	5.487	79.0	35.986	7.873
11	1	66	1	1	2	1	0	0	0	0		27.0	2.52		2.04	53.62			12.04	3.1	1.23	4.43		2.81	3.5	3	1	1	1	0	0	1	1	1	0	0	99	14.576	13.707	11.792	1.991	11.466	9.863	1.665	13.376	118.939	75.0	22.133	6.265
12	2	69	1	1	2	0	0	1	1	0	0.38	22.0	2.84	64.83		22.29			14.34		0.614			1.82	3.5	3	1	1	0	0	0	1	1	1	0	0	61	30.294	4.91	4.081	0.685	3.288	2.733	0.548	9.046	27.811	54.0	23.283	8.952
13	2	72	1	1	2	0	0	0	0	0		18.0	2.82	42.15		3.32			12.52		1.39			2.16	2.1	2	1	0	1	0	0	0	1	1	0	1	39	23.25	5.646	3.566	0.839	4.328	2.734	0.643	1.518	4.935	81.0	24.056	12.58
14	2	53	1	1	2	1	0	0	0	0		8.0	2.59			2.48			9.17				10.26		2.7	2	1	1	0	0	0	0	1	1	1	1	72	15.644	8.136	6.211	1.273	5.743	4.385	0.899	2.553	12.806	97.0	33.654	7.707
15	2	62	1	1	1	0	0	0	0	0		16.0	1.85		1.85	17.31	5.89	16.29	6.43	0.16	25.06	4.49	0.88		2.8	3	1	1	0	0	0	1	0	1	0	0	70	15.583	4.175	3.258	0.629	3.292	2.569	0.469	4.556	12.411	81.0	54.472	7.889
16	1	56	1	1	1	1	0	1	1	0		6.0	2.41			30.49			13.69				10.71	1.62	3.0	3	1	1	0	0	0	0	0	1	0	0	77	27.236	9.574	8.369	1.429	7.749	6.774	1.157	8.913	54.274	100.0	39.006	9.567
17	2	59	1	5	2	0	0	0	0	0		10.0	2.02		3.91	1.98		11.86	11.74	3.08		12.25	11.94		4.9	3	1	1	0	0	0	0	0	1	0	0	100	33.372	8.21	7.101	1.305	5.842	5.053	0.929	8.814	47.609	63.0	14.063	6.768
18	2	56	1	3	1	0	0	1	0	0	83.0	2.0	1.61			2.31			12.16				14.8		2.6	3	1	1	1	0	0	0	0	1	0	1	59	31.789	8.379	6.129	1.165	6.174	4.518	0.859	4.457	22.386	80.0	27.059	5.513
19	2	52	1	1	2	0	0	0	1	0		2.0	2.78		0.78	2.85		16.54	17.4	3.47		7.84	8.15	3.03	2.7	3	1	1	0	0	0	0	0	1	0	1	93	25.589	13.204	9.522	2.056	9.869	7.117	1.529	2.41	19.568	66.0	44.154	6.974
20	2	46	1	4	2	0	0	0	0	0			1.54		0.63	2.41		34.74	11.38	0.67		10.29	121.2	2.91	2.0	3	1	1	0	0	0	0	0	1	0	0	64	30.343	11.4	9.327	1.909	8.404	6.876	1.408	7.857	54.822	69.0	20.404	5.706
21	2	74	1	3	2	0	0	0	0	0		71.0	3.15		7.55	4.18		27.4	13.85	0.69		0.6	14.64	1.75	2.0	3	1	0	0	0	0	0	0	0	0	0	69	32.186	11.196	8.621	1.803	8.54	6.576	1.375	3.73	25.676	86.0	28.065	13.133
22	1	50	1	1	2	0	0	1	0	0														3.75	2.1	3	1	1	0	0	0	0	0	1	0	0	53	27.145	6.902	5.224	1.034	5.023	3.802	0.753	3.822	16.71	47.0	26.0	12.498
23	1	55	1	3	2	0	0	0	0	0	0.07	24.0	4.83	40.52		74.11			12.4		1.04			3.29	5.6	3	1	1	0	0	0	1	0	1	0	0	132	18.26	12.683	10.222	1.598	9.639	7.768	1.214	37.619	279.491	88.0	37.358	5.781
24	1	64	1	1	1	1	0	0	0	0	0.19	8.0	1.79		2.58	23.64	75.65	15.22	12.08	4.51	0.11	41.38		3.34	1.9	3	1	1	0	0	0	1	1	0	0	0	55	25.821	8.44	5.879	1.376	6.866	4.783	1.119	1.882	10.172	81.0	40.176	6.348
25	1	60	1	5	2	0	0	0	0	0		21.0	3.91		1.32	9.78			13.75	2.34	0.566	8.3		2.98	2.0	3	0	1	1	1	1	0	0	0	0	0	88	25.404	5.422	3.657	0.866	4.434	2.99	0.708	2.311	7.74	67.0	17.444	13.279
26	2	52	2	4	2	0	0	0	0	0	1.21	9.0	2.35		2.38	15.79		126.0	14.73	5.77		220.5	7.4	2.28	1.2	3	1	1	0	0	0	0	0	1	0	0	49	31.222	2.853	1.801	0.397	2.147	1.356	0.299	1.585	2.749	79.0	14.836	9.22
27	2	65	1	5	2	0	0	0	0	0															3.0	3	1	1	0	0	0	0	0	1	0	1	65	22.81	10.527	8.995	1.759	7.918	6.788	1.323	3.177	21.648	174.0	20.264	5.323
28	1	61	1	3	2	1	0	0	0	0			5.38	50.8		4.71			10.16		1.19			2.28	2.9	2	1	1	1	0	0	1	0	1	0	1	71	18.572	11.188	9.775	1.729	9.753	8.521	1.507	8.965	63.165	84.0	54.429	11.135
29	1	75	1	1	2	0	0	0	0	0	0.41	14.0	3.66		327.1	2.31			14.06	2.62	1.77	10.81		2.42	3.4	3	0	1	0	0	0	1	0	1	0	1	88	33.286	14.203	10.579	1.947	11.143	8.3	1.528	5.876	48.037	106.0	55.5	8.406
30	2	58	1	4	2	0	0	0	0	0	0.65	24.0	3.91	31.34		9.18			13.93		0.333				3.2	3	1	1	1	0	0	0	0	1	0	1	45	11.54	15.0	13.127	2.324	10.129	8.865	1.57	8.284	78.18	59.0	29.33	9.594
31	2	59	1	1	2	0	0	0	0	0	0.22	35.0	2.41	37.69		8.73			12.34		0.648			2.46	2.8	3	1	1	1	0	0	0	0	1	0	0	85	25.792	13.007	11.244	1.868	8.99	5.623	1.29	7.966	61.043	66.0	32.006	10.722
32	1	58	2	1	1	0	0	0	0	0	2.23	22.0	3.64		5.82	511.5			10.62	1.95	0.704	3.05		1.76	3.3	3	1	1	0	0	0	0	0	1	0	1	67	32.0	11.066	9.39	1.663	9.647	8.186	1.45	6.107	43.977	80.0	27.136	11.664
33	1	53	1	1	2	0	0	0	0	0	0.16													4.86	3.1	3	1	1	1	0	0	1	0	1	0	1	44	20.887	4.331	3.602	0.666	3.452	2.871	0.531	2.44	7.442	81.0	40.176	12.012
34	1	54	1	1	1	0	0	0	1	0		5.0	3.47	50.25		3.49			9.45		2.02				4.5	3	1	1	0	0	0	1	0	0	0	1	45	17.586	10.517	8.441	1.667	8.273	6.64	1.311	6.0	38.775	81.0	40.176	12.367
35	1	74	1	4	2	0	0	0	0	0			3.38		2.49	3.97			12.48	3.21				2.2	2.9	2	1	1	1	0	0	0	1	1	0	1	75	23.228	3.261	2.725	0.478	2.732	2.283	0.4	5.291	10.508	69.0	28.019	13.018
36	2	67	1	1	2	0	0	1	0	0	0.89	30.0	2.56		0.88	2.09		11.1	11.98		0.606	8.62	12.24	1.76	2.1	3	1	1	1	0	0	0	0	1	0	0	41	28.167	3.815	3.164	0.59	2.574	2.135	0.398	3.206	8.294	99.0	68.317	5.958
37	2	72	2	1	2	0	0	1	1	1		32.0	2.25		1.2	12.89		19.7	6.83	0.7		2.95	5.26	1.8	2.7	3	1	0	0	0	0	0	0	1	0	0	89	19.94	2.844	2.48	0.394	1.893	1.65	0.262	3.149	6.318	62.0	28.73	10.011
38	2	62	2	1	2	1	0	0	0	0		17.0	3.33		0.69	6.55		11.2	8.45	3.29	0.812	11.17	18.0	1.77	1.9	3	1	1	0	0	0	0	0	1	0	1	43	17.291	11.507	6.966	1.768	8.344	5.051	1.282	1.05	7.436	111.0	60.644	13.296
39	1	63	2	3	2	1	0	0	0	0		6.0													2.0	3	1	1	0	0	0	0	0	1	0	1	82	11.689	2.6	1.63	0.346	2.347	1.531	0.227	3.014	3.807	76.0	56.476	10.869
40	2	54	1	1	2	0	0	0	0	0	3.37		2.97	35.91		0.67			13.43		1.08				3.6	3	1	1	1	0	0	0	0	1	0	1	66	22.355	5.34	4.361	0.767	4.091	3.341	0.588	4.922	16.642	96.0	16.5	6.319
41	1	70	1	1	2	1	1	1	0	0			3.48		3.26	6.09			10.59	4.08		3.06		2.41	4.9	3	1	1	0	0	0	1	0	1	0	0	71	22.627	13.817	11.203	2.091	11.185	9.069	1.693	6.653	55.914	59.0	24.8	12.538
42	2	55	1	2	2	1	0	0	0	0		24.0	2.58		17.58	4.5	0.91	14.27	14.85	2.01	0.16	1.36	5.35	2.59	1.5	3	0	0	0	0	0	0	1	0	0	0	75	22.14	4.588	3.897	0.536	3.192	2.711	0.373	3.333	8.164	52.0	14.938	5.817
43	1	63	1	2	2	1	0	0	0	0	0.81	22.0	1.82			9.54			12.82	2.72				2.73	2.6	3	1	1	0	0	1	0	0	0	0	1	84	43.793	7.732	5.844	1.19	6.741	4.095	1.038	5.381	25.583	60.0	33.25	10.714
44	2	64	1	1	2	1	0	0	1	0	0.43	15.0	2.24	23.5		10.14			12.76		0.509			1.71	4.4	3	1	1	0	1	0	1	0	1	0	0	80	24.283	4.167	2.836	0.601	3.286	2.236	0.474	2.773	6.925	52.0	40.0	5.575
45	2	47	1	1	2	0	0	0	0	0														2.35	1.8	3	1	1	0	0	0	0	1	1	0	0	79	16.839	15.38	11.161	2.599	10.629	7.714	1.796	2.575	24.366	87.0	37.813	10.063
46	1	66	1	3	2	1	1	1	0	0		6.0	3.57		3.93	7.4			12.33	2.17	1.8	7.82		2.67	3.0	3	0	1	0	0	0	1	0	1	0	0	86	32.4	17.256	13.942	2.538	14.326	11.575	2.107	7.206	77.62	60.0	9.636	7.422
47	1	43	1	4	2	0	0	0	0	0			2.72		0.78	0.43			10.98	3.49		1.47		3.52	2.6	3	1	1	0	0	0	0	0	1	0	0	66	23.25	12.881	9.976	1.77	10.159	7.868	1.396	5.575	46.282	49.0	17.451	9.296
48	1	71	1	3	2	0	0	0	0	0														2.61	3.0	3	1	1	0	0	0	0	0	1	0	1	75	30.107	3.374	2.577	0.476	2.801	2.14	0.396	6.14	12.087	79.0	19.886	8.888
49	2	59	1	5	2	0	0	0	0	0		3.0	1.52		1.01	2.36		19.2	12.84	1.53	1.54	9.33	8.82	2.01	3.5	3	1	1	1	0	0	0	0	1	0	0	74	43.225	2.597	1.948	0.31	2.021	1.516	0.241	8.418	12.512	71.0	49.0	5.764
50	2	68	1	5	2	0	0	1	1	0		12.0	2.19		0.71	2.23	34.27	11.06	16.17	3.22	0.38	54.01	8.59	1.9	1.3	3	0	1	0	0	0	1	0	0	0	0	52	13.882	3.565	2.624	0.517	2.601	1.914	0.377	3.121	7.048	75.0	27.021	7.521
51	1	73	1	1	2	0	1	1	0	0		27.0	2.95		7.13	2.08	2.85	17.18	12.46	2.91	0.59	11.72		2.69	2.8	3	1	1	0	0	0	0	0	0	0	1	53	24.033	8.269	5.072	1.263	6.573	4.032	1.004	1.291	6.172	96.0	65.688	9.535
52	2	62	2	4	2	0	0	0	0	0		18.0	1.02	42.6		14.95			9.53		0.579			1.84	1.1	3	1	1	0	0	0	0	0	1	0	0	55	27.5	11.432	5.812	1.888	7.938	4.035	1.311	0.553	4.175	77.0	33.0	6.33
53	2	75	1	1	1	0	0	1	0	0	0.41		1.22		1.55	1.71			12.2	2.66	23.4	3.55	9.77	2.44	3.4	3	1	1	0	0	0	0	1	1	0	0	105	37.49	14.511	12.338	2.282	9.732	8.274	1.53	11.026	102.376	91.0	59.656	12.659
54	1	58	1	2	2	1	0	0	0	0	0.24	19.0	2.04		3.1	2.17			10.19	6.65		4.37			3.6	3	1	1	0	0	1	0	0	1	0	1	75	25.321	10.1	9.025	1.743	7.221	6.953	1.43	3.008	21.203	87.2	43.272	13.667
55	2	66	1	4	2	0	0	0	0	0															3.0	3	1	1	0	0	0	0	0	1	0	1	74	19.709	12.774	9.845	2.012	8.596	6.624	1.354	3.121	25.05	70.0	30.524	5.531
56	2	53	2	4	2	0	0	0	0	0	0.49	19.0	2.03	35.4		2.48			11.0		0.82				2.2	3	1	1	0	0	0	0	0	0	0	0	82	13.367	10.967	9.183	1.806	8.012	7.972	1.32	3.107	22.164	103.0	63.026	10.063
57	2	54	1	4	2	0	0	0	0	0		12.0	2.62		1.37	3.08			11.9	1.91	5.13	9.56	11.04		2.5	3	1	1	0	0	0	0	0	1	0	0	90	38.155	7.01	5.085	1.155	5.348	3.879	0.881	2.278	10.496	77.0	52.545	8.72
58	1	64	1	3	2	1	1	0	0	0	0.15	2.0	2.06			3.74		11.6	15.76	3.12	0.37	16.29			2.2	3	1	1	0	1	0	1	0	1	0	1	75	27.454	9.869	7.693	1.519	8.737	6.81	1.345	5.149	31.228	70.0	19.929	11.237
59	1	65	1	4	2	1	0	1	0	0	0.38														3.3	3	1	1	0	0	0	0	0	1	0	1	79	25.952	7.03	5.575	1.07	5.836	4.628	0.889	7.659	35.229	105.0	25.166	9.89
60	2	57	1	4	2	0	0	0	0	0		16.0													2.1	3	0	1	0	0	0	0	0	1	0	0	73	36.444	7.569	6.267	1.291	5.503	4.556	0.939	4.556	23.021	76.0	44.872	8.398
61	2	59	1	4	2	0	0	0	0	0		36.0													2.6	3	1	1	1	0	0	0	0	1	0	0	78	45.986	5.605	4.116	0.937	4.563	3.351	0.763	4.622	15.618	86.0	31.846	6.7
62	1	51	1	5	2	0	0	0	0	0	0.36	2.0	2.87	47.2		0.5			10.27		1.3				2.3	3	1	1	0	0	0	1	0	1	0	0	90	50.5	3.895	2.721	0.624	3.185	2.225	0.51	2.377	5.62	65.0	38.152	7.792
63	2	58	1	4	2	0	0	0	0	0	0.29														1.3	2	1	1	1	0	0	0	1	1	0	0	70	36.0	1.576	1.077	0.273	1.243	0.849	0.216	1.023	1.009	59.0	19.265	8.127
64	2	63	1	2	2	0	0	0	0	0		13.0	1.29			5.39			10.46				13.71		2.7	2	1	1	0	0	0	0	1	1	0	0	85	41.486	2.304	1.769	0.272	1.687	1.295	0.199	3.4	5.439	70.0	19.929	7.579
65	2	66	1	3	1	1	0	1	0	0	0.69	20.0	5.63		11.14	3.8		29.7	10.86	2.49	0.67	4.28	7.78		4.3	3	1	1	0	1	0	0	0	1	0	1	70	38.764	12.977	11.732	2.064	10.232	9.25	1.627	18.783	153.506	120.0	46.25	8.316
66	2	52	1	3	2	1	0	0	0	0	0.33	16.0	5.84		3.84	0.81		12.4	13.84	1.02		2.24	16.44		2.3	3	1	1	0	0	0	1	0	0	0	0	80	42.017	8.78	7.466	1.419	6.473	5.504	1.046	7.064	38.671	77.0	43.806	10.383
67	2	60	1	3	1	0	0	0	0	0	0.62	7.0	4.5		3.77	15.53		21.8	9.97	4.37	0.1	108.3	9.22		3.4	3	1	1	0	0	0	1	0	1	0	1	67	27.899	5.295	4.601	0.811	3.468	3.014	0.531	10.823	35.097	64.0	29.085	14.931
68	1	68	1	5	2	1	0	1	1	0	0.44		4.22		1.07	3.57			11.11	1.32		4.54			5.0	3	0	1	0	0	0	1	0	1	0	0	101	38.2	8.837	7.481	1.237	7.226	6.117	1.011	20.995	111.654	102.0	59.867	9.482
69	2	52	1	4	2	0	0	0	0	0	0.47	4.0	4.65			14.92			8.38				6.14		4.1	2	1	1	1	0	0	1	1	1	0	0	24	17.0	3.221	2.303	0.37	2.409	1.722	0.277	10.44	19.096	92.0	56.778	7.554
70	1	73	1	4	2	0	0	0	0	0		20.0	2.05		6.84	5.69			10.06	4.45		15.8			3.8	3	1	1	0	0	0	0	0	1	0	0	109	48.101	9.933	8.417	1.506	8.04	6.813	1.219	16.076	100.598	82.0	37.75	12.58
71	2	65	1	3	1	0	0	0	0	0		2.0	1.84		0.94	6.86	6.36	47.43	11.44	1.46	0.19	9.47	4.22		3.4	3	1	1	1	0	0	0	0	1	1	0	74	35.944	3.476	2.938	0.525	2.901	2.452	0.438	11.653	23.282	77.0	37.737	8.803
72	1	39	1	3	2	0	0	0	0	0		2.0	1.58		0.91	0.55			9.32	6.38		2.11		4.12	1.6	3	1	1	1	0	0	0	0	1	0	0	77	28.7	3.823	2.63	0.62	2.904	1.997	0.471	1.684	4.34	87.0	47.44	6.35
73	2	56	1	4	2	0	0	0	0	0		17.0	2.62		3.61	1.62	4.51	7.56	14.11	1.09	0.22	5.23	1.95		2.6	3	1	1	0	0	1	1	0	1	0	1	77	27.162	10.21	8.316	1.686	7.952	6.599	1.338	3.73	23.668	138.0	81.457	10.361
74	2	51	1	4	2	0	0	0	0	0		13.0	1.35		1.6	0.52		4.82		5.59		1.61	6.46	2.84	2.0	3	1	1	0	0	0	0	0	1	0	0	72	27.054	8.22	6.266	1.274	6.101	4.652	0.946	4.06	21.845	81.0	40.176	13.101
75	2	67	1	4	2	0	0	0	1	0		7.0	3.62			6.45							9.26	1.58	2.8	3	1	1	0	0	0	0	0	1	0	0	86	47.557	3.905	2.802	0.539	2.979	2.138	0.411	4.787	10.649	100.0	69.667	7.664
76	1	65	1	4	2	0	0	0	0	0	0.54														4.0	3	1	1	1	0	0	0	0	1	0	0	100	33.741	11.072	9.583	1.841	8.962	7.757	1.49	7.031	55.165	81.0	40.176	6.15
77	1	62	1	3	2	0	0	0	0	0		5.0	2.78		5.7	2.46			8.51	5.13		5.4			5.2	3	1	1	0	0	0	0	1	1	0	0	76	24.93	4.571	3.55	0.577	3.7	2.873	0.467	23.702	61.506	127.0	30.357	10.869
78	2	60	1	4	2	0	0	0	0	0	0.53	24.0	1.32			0.54			14.13				5.46		2.2	3	1	1	0	0	0	0	0	1	0	0	69	37.409	4.785	3.403	0.782	3.944	2.805	0.645	1.452	4.676	77.0	23.278	5.628
79	2	69	1	1	1	0	0	0	0	0	1.52	37.0	4.84			2.72			14.76				7.78	1.54	4.7	3	1	1	0	0	0	0	0	1	0	1	91	33.021	10.862	8.88	1.654	8.564	7.001	1.304	6.47	42.081	81.0	40.176	11.72
80	1	53	1	4	2	1	1	0	0	0	1.21		0.99		31.62	1.22	1.12	7.26	13.52	3.76	0.29	0.66			2.1	3	1	1	0	0	0	0	0	1	0	0	70	25.379	9.665	7.217	1.581	7.823	5.842	1.28	3.532	21.127	74.0	34.429	11.876
81	2	58	1	4	2	0	0	0	0	0		3.0	3.21		6.08	0.87		10.7	13.88	3.65		5.72	7.57	2.61	3.7	3	1	1	0	0	0	0	0	1	0	0	79	40.84	14.052	11.375	2.012	9.999	8.094	1.432	16.968	152.661	103.0	69.5	6.223
82	1	69	1	1	2	0	0	1	0	0	0.39	5.0	2.74		2.89	3.07			12.46	3.39		6.62			4.4	3	0	0	0	0	0	0	1	1	0	0	50	11.267	2.541	1.941	0.381	2.004	1.531	0.301	4.985	7.929	131.0	61.5	8.127
83	1	67	1	2	2	0	0	0	0	1	0.73	13.0													2.0	3	1	1	0	0	0	0	0	1	0	0	82	48.5	5.342	3.234	0.948	4.257	2.577	0.755	1.188	4.219	67.0	43.346	10.008
84	2	69	1	5	2	0	0	0	1	0		20.0	2.98		16.7	2.4		10.21	10.6	3.29		9.58	12.59		1.3	3	1	1	0	0	0	0	0	1	0	0	65	45.0	2.807	2.043	0.433	2.069	1.506	0.319	0.66	1.425	67.0	30.095	11.207
85	1	49	1	2	1	1	0	1	0	1		17.0	3.82		1.71	2.82	1.01	10.5	14.1	3.38	0.56	2.06			3.0	3	0	0	0	0	0	1	1	0	0	0	90	36.907	9.609	7.779	1.404	7.338	5.941	1.072	8.517	47.342	74.0	28.818	12.334
86	2	64	1	3	2	0	0	0	0	1	88.0	18.0	4.26			4.22			10.12				13.1		2.7	3	1	1	0	0	0	0	0	1	0	0	55	39.833	1.893	1.487	0.2	1.479	1.182	0.159	2.641	3.475	82.0	28.795	7.303
87	1	61	1	3	2	1	1	0	0	0	102.0	11.0	3.64		15.55	4.03			17.64	5.48		7.8			2.8	3	0	1	0	0	0	1	0	0	0	1	84	43.336	11.355	8.904	1.642	8.578	6.726	1.24	7.196	48.219	103.0	44.537	14.899
88	2	59	1	4	2	0	0	0	0	0														1.81	3.4	2	1	1	1	0	0	0	1	1	0	1	97	33.484	8.645	6.611	1.341	6.595	5.043	1.023	3.169	17.514	55.0	22.125	10.995
89	2	70	1	3	2	1	1	0	0	0	273.0	9.0	3.05		1.4	8.56		15.61	10.86	3.08		21.13	10.81	1.68	2.4	3	1	1	0	0	1	1	0	1	1	1	117	39.923	8.057	6.891	1.208	6.063	5.186	0.909	72.688	14.756	99.0	43.04	10.631
90	1	68	3	5	1	1	1	0	0	0		12.0	3.99		1.29	4.7			10.66	4.96		0.6		2.67	3.7	2	1	1	0	1	0	0	0	0	0	1	30	23.5	8.171	5.944	1.128	7.122	5.181	0.983	6.965	32.68	84.0	56.232	8.722
91	2	60	1	4	2	0	0	1	0	0	151.0	20.0			1.15	5.47		9.59	16.54	5.74	0.53	10.11	6.45	2.31	1.3	2	1	1	0	0	0	0	1	1	0	1	29	29.0	2.366	1.648	0.393	1.67	1.163	0.278	1.717	2.677	108.0	78.935	12.708
92	1	65	1	4	2	1	0	0	0	0			3.01		10.24	2.64			12.08	1.31		0.6		2.34	2.0	3	0	1	0	0	0	0	0	0	0	1	40	19.173	8.51	6.773	1.305	7.064	5.622	1.083	3.4	18.766	84.0	31.325	14.605
93	1	62	1	4	2	1	0	0	0	0	1078.0	56.0			6.88	4.02		16.89	60.44	6.1	0.39	7.85		1.14	2.7	3	1	1	0	0	0	0	0	1	0	0	89	25.323	5.733	4.25	0.882	4.521	3.351	0.695	6.503	23.363	75.0	35.769	19.356
94	2	58	1	1	2	1	0	0	0	0		22.0			1.06	3.19		8.06	15.03	1.42	0.53	14.19	4.22	2.07	3.1	3	1	1	0	0	0	0	0	1	0	0	80	21.786	10.668	8.745	1.722	8.137	6.671	1.314	5.447	38.49	65.0	45.857	6.4
95	2	63	1	3	2	1	0	0	0	0			1.97			1.97			10.43				13.66	2.15	1.2	3	1	1	0	0	0	0	0	1	0	0	65	45.167	3.726	2.311	0.611	2.772	1.719	0.454	1.089	2.469	52.0	25.838	10.181
96	2	74	1	2	2	0	0	1	0	0		102.0	3.39		3.34	1.24		15.56	9.9	1.11		7.71	15.37	2.0	4.1	3	0	1	0	0	0	0	0	0	0	1	77	30.426	9.897	8.525	1.398	7.387	6.363	1.044	41.33	235.503	86.0	37.265	11.123
97	2	40	1	5	2	0	0	0	0	0	54.0	7.0	3.45			1.51			14.5				8.04	2.47	4.9	3	0	1	0	0	0	0	0	0	0	0	91	45.81	5.144	3.945	0.544	4.108	3.151	0.435	30.7	86.436	84.0	19.5	8.876
98	1	70	1	3	2	1	1	0	0	0	1065.0				2.55	2.75		89.68	9.13	5.22	1.42	8.27			6.6	3	0	1	0	0	0	1	0	0	1	1	99	27.175	31.4	27.459	4.276	25.155	21.997	3.426	34.299	629.634	104.0	49.64	15.308
99	2	62	1	1	2	0	0	0	0	0	97.0				9.98	3.77		8.36	18.86	5.55	0.41	7.6	4.24		2.4	3	1	1	0	0	0	0	0	1	0	0	75	43.237	4.523	3.544	0.774	3.926	3.368	0.699	6.653	21.077	100.0	65.233	10.121
100	1	59	1	2	2	1	1	0	0	0	0.21	7.0	4.04		0.77	4.78	2.33	15.37	12.85	4.68	0.97	6.05		1.83	5.2	3	1	1	0	1	0	0	0	1	0	1	44	28.561	10.344	8.727	1.337	8.828	7.448	1.141	23.424	156.362	67.0	57.722	4.162
101	2	63	2	4	2	0	0	0	0	0		8.0												1.91	2.3	3	1	1	1	0	0	0	0	1	0	0	68	37.455	4.568	3.237	0.672	3.236	2.293	0.476	1.291	3.851	62.0	24.773	6.265
102	2	67	1	3	2	0	0	0	0	0		9.0	2.42	45.71		2.27			16.95		0.337			1.88	3.3	3	1	1	0	0	0	1	0	1	0	0	109	46.6	7.587	6.247	1.106	5.51	4.537	0.803	5.291	24.959	88.0	46.733	6.097
103	1	62	1	3	2	1	1	0	0	0		5.0												2.84	12.4	2	1	1	1	0	0	0	0	1	0	0	50	34.425	2.979	2.476	0.42	2.32	1.928	0.327	4.56	9.457	76.0	31.368	12.012
104	1	63	1	5	2	0	0	1	0	0														3.45	2.1	3	1	1	0	0	0	0	0	1	0	1	127	81.622	5.073	3.454	0.696	4.332	2.95	0.594	2.46	7.878	195.0	1.044	4.797
105	2	64	2	4	2	0	0	0	0	0														1.05	2.2	3	1	1	0	0	0	0	0	1	0	0	67	22.963	13.99	10.958	2.281	9.837	7.705	1.604	2.766	25.075	67.0	39.119	16.07
106	2	68	1	4	2	0	0	1	1	0	0.29		1.97	54.45		12.92			11.41		0.757			2.05	3.5	2	1	1	1	0	0	0	0	1	0	0	55	30.342	4.826	3.72	0.66	3.49	2.69	0.477	8.029	22.781	93.0	40.892	10.864
107	1	70	1	4	2	1	0	0	0	0	0.66		3.52	52.32		2.65			10.93		2.0			2.46	3.7	3	1	1	1	0	0	0	0	1	0	0	47	8.928	24.027	16.74	3.345	19.05	13.272	2.652	9.423	131.074	88.0	74.063	10.976
108	2	59	1	5	2	0	0	0	0	0		37.0	1.32	22.41		4.18			13.73		3.08			1.88	4.5	3	1	1	0	0	0	1	0	1	0	1	62	45.295	17.795	15.862	2.913	13.136	11.709	2.15	15.364	178.421	98.0	64.083	11.256
109	2	69	1	1	2	0	0	1	1	0	0.25		2.52	45.29		4.5			13.92		0.735			2.07	3.3	3	1	1	0	0	0	0	0	1	0	0	47	30.237	4.621	3.538	0.75	3.657	2.801	0.594	5.279	15.551	29.0	17.25	8.298
110	2	56	1	4	2	0	0	0	0	0		11.0												2.52	1.7	3	1	0	1	0	0	0	0	1	0	0	63	32.606	6.891	5.221	1.24	4.926	3.732	0.887	1.627	7.956	92.0	51.839	11.363
111	2	58	1	5	2	0	0	0	0	0														1.73	2.8	2	1	1	0	0	0	1	0	1	0	0	76	44.787	14.782	12.283	2.325	11.233	9.334	1.767	6.528	63.677	18.0	10.381	9.995
112	2	52	1	5	1	1	0	0	0	0	0.35		2.51	29.75		17.68			7.07		1.47			1.56	3.45	3	1	1	1	0	0	0	0	1	1	0	47	23.556	5.631	4.163	0.774	3.882	2.87	0.534	3.631	12.126	56.0	31.526	8.533
113	1	65	1	3	2	0	0	0	0	0		8.0	5.51	4.6	2.53	4.6		16.34	18.27	3.85				2.23	7.2	3	1	1	1	0	1	0	0	0	0	0	123	26.473	4.609	3.499	0.525	3.864	2.934	0.441	46.216	115.895	103.0	64.273	8.451
114	1	65	1	3	2	0	0	0	0	0	99.0		32.64		16.84	1.49	0.84	5.89	16.71	10.75	0.24	0.53		1.16	4.5	3	1	1	1	0	0	0	0	1	0	0	79	28.365	3.546	2.618	0.355	2.797	2.065	0.28	19.84	36.876	124.0	37.36	15.926
115	1	49	1	3	1	1	0	0	0	0		15.0			2.71	7.22		8.68	12.49	1.33	0.31	2.06		1.72	2.3	3	1	1	0	0	0	0	0	1	1	0	77	34.108	5.5	4.421	0.875	4.817	3.872	0.767	3.301	11.82	62.0	25.011	5.589
116	1	50	1	1	2	1	1	0	0	0		10.0			2.66	7.22		7.77	12.44	1.22	0.26	2.05		1.56	7.4	3	1	1	1	0	0	1	0	1	0	1	77	42.426	19.735	17.805	2.741	16.926	15.271	2.351	71.833	991.341	67.0	39.135	14.899
117	1	47	1	5	2	1	1	0	0	0	0.2		2.78		15.79	1.63	7.38	12.73	17.51	3.2	0.76	78.81		3.46	5.7	3	0	1	1	0	0	1	0	1	0	0	79	41.241	15.271	13.48	1.856	11.727	10.352	1.425	55.211	515.873	42.0	12.233	10.976
118	2	65	1	5	1	1	0	0	1	0	266.0	56.0	14.7		5.65	4.47		22.92	29.17	3.29		7.05	12.83	2.29	7.7	3	1	1	0	0	0	1	0	0	0	1	90	27.789	17.125	14.644	2.265	13.414	11.471	1.774	75.068	784.482	75.0	34.568	19.251
119	2	66	1	2	2	1	0	1	0	0			7.34		2.23	13.25		291.1	10.79	2.36		15.32	17.22	1.87	7.2	3	0	1	0	0	0	1	0	0	1	0	111	38.97	9.557	7.916	1.118	7.045	5.835	0.824	52.752	290.953	76.0	33.684	10.926
120	2	64	1	5	2	0	0	1	1	0	927.0	71.0	3.12		3.75	72.58	86.3	89.64	10.84	1.44	0.23	200.88	13.51	1.62	3.9	3	1	1	0	0	0	0	0	0	0	0	100	33.964	9.643	8.03	1.23	7.207	6.001	0.919	23.207	136.227	95.0	31.309	9.872
121	1	68	1	5	1	0	0	0	0	0		112.0	7.0			2.73			27.75				18.63	1.7	7.8	3	0	1	1	0	0	1	0	0	1	0	96	36.752	11.174	9.815	1.411	9.229	8.107	1.165	87.711	558.394	90.0	52.0	12.191
122	2	46	1	2	2	0	0	0	0	0	1.49													2.84	5.4	3	0	1	0	0	0	0	0	0	0	0	68	26.309	6.089	4.938	1.002	4.707	3.817	0.775	4.919	19.316	81.0	45.411	15.643
123	1	62	1	1	2	1	0	0	0	0		15.0	3.28		3.54	56.9			12.87	2.35		82.38		4.25	4.8	3	1	1	0	0	0	1	0	1	0	1	85	28.937	17.769	14.678	2.108	12.759	10.639	1.514	24.032	255.729	64.0	48.25	6.09
124	1	76	1	3	2	0	0	1	0	0	4.77	35.0	3.17		1.98	3.35			18.11	4.09		16.29			3.5	3	1	1	1	0	0	1	0	0	1	1	98	38.354	10.304	8.035	1.673	7.913	6.17	1.285	4.82	32.798	108.0	41.169	11.363
125	2	59	1	3	2	0	0	1	0	0		10.0												1.76	5.5	3	0	1	1	0	0	1	0	0	0	0	106	36.869	12.217	10.379	1.766	7.425	6.308	1.073	13.774	104.961	50.0	31.083	10.494
126	2	64	1	1	1	0	0	0	0	0	0.19		4.18	30.0		16.95			10.72		0.87			2.3	6.5	2	1	1	1	0	0	1	0	1	1	0	96	27.451	15.771	13.263	2.132	10.95	9.208	1.48	21.618	197.12	117.0	84.667	10.455
127	2	64	1	1	2	0	0	1	0	1	0.66	8.0			1.74	21.52		77.05	14.77	3.92	0.18	46.32	9.86	2.11	4.0	3	1	1	0	0	0	0	0	1	0	0	122	37.701	11.192	8.807	1.679	8.308	6.538	1.247	20.896	144.903	89.0	69.25	10.249
128	1	77	1	1	1	1	0	0	0	0		31.0	4.21		4.81	8.34			9.57	4.55	1.35	11.76		1.96	5.2	3	0	1	0	0	0	1	0	1	0	0	152	36.6	16.765	14.19	2.331	13.567	11.23	1.845	20.625	201.639	104.0	78.265	9.478
129	2	66	1	5	2	0	0	0	0	0			3.15	30.0		20.11			14.66		0.88			2.84	5.2	3	1	1	1	0	0	1	0	1	0	0	121	35.288	8.913	7.997	1.122	6.665	5.98	0.839	34.611	198.482	121.0	69.833	5.747
130	1	48	1	3	2	1	1	0	0	0	6.97		5.1		2.82	148.89	4.08	71.04	24.42	5.53	0.14	5.41		2.49	5.2	3	1	1	0	0	0	1	0	1	0	1	95	30.229	15.757	14.134	2.256	12.82	11.499	1.835	41.782	428.27	109.0	42.733	5.575
131	1	45	1	1	2	0	1	1	0	0		5.0	2.49		1.39	3.32			15.9	1.74		19.44		3.88	2.6	3	1	1	0	0	0	0	0	1	0	0	109	37.06	9.719	7.228	1.316	7.584	5.64	1.027	4.324	24.482	87.0	44.25	6.784
132	1	62	4	2	3	1	1	0	0	0	0.26	69.0	2.43		1.62	1.01	1.47	10.56	10.4	5.78	0.55	2.34		2.84	4.7	3	0	0	0	1	0	0	0	0	0	0	44	23.972	7.949	5.846	1.13	5.584	4.107	0.794	3.546	17.9	70.0	33.904	13.101
133	1	75	4	2	3	1	0	1	0	0			7.77		8.94	5.95	7.2	10.87	40.11	4.91	0.62	14.23		2.2	5.5	3	0	0	0	0	0	1	1	0	0	0	99	45.154	12.342	9.644	1.854	9.99	7.807	1.501	7.395	53.828	76.0	37.951	32.96
134	2	51	4	5	3	0	0	0	0	0		36.0	2.85	40.2		0.27			13.68		0.514				3.3	3	1	1	0	0	0	0	0	1	0	1	54	27.063	13.779	9.981	1.922	8.628	6.25	1.203	7.688	61.984	89.0	45.276	19.258
135	1	64	4	4	3	1	0	0	0	0															3.0	3	0	1	0	0	0	0	0	0	0	0	56	5.95	10.013	9.126	1.541	7.804	7.113	1.201	13.022	84.495	72.0	23.716	13.163
136	1	65	4	4	3	1	0	0	0	0															3.5	3	0	0	0	0	0	0	0	0	0	1	111	39.597	12.414	10.002	1.698	10.564	8.511	1.445	21.49	164.349	65.0	36.231	13.776
137	1	61	4	3	3	1	0	1	0	0	0.33		4.98		13.23	8.33	1.54	14.95	9.12	2.65	0.37	4.9		2.86	1.7	3	1	1	0	0	0	0	0	1	0	0	39	28.886	8.892	4.963	0.863	7.659	4.275	0.743	4.995	22.388	54.0	35.094	10.864
138	1	62	4	1	3	0	0	1	0	0		2.0	7.0		3.5	21.68	6.13	14.4	35.44	3.05	1.71	21.74		2.03	2.3	3	0	0	0	0	0	1	1	0	0	1	64	30.294	5.06	3.875	0.628	3.801	2.911	0.472	14.115	41.14	49.0	25.6	15.124
139	2	70	1	3	2	0	0	0	0	0		24.0	3.32	38.54		23.18			17.23		1.31			2.58	2.2	3	1	1	0	0	0	0	0	1	0	0	41	27.235	10.147	7.358	1.56	6.67	4.836	1.025	3.254	19.632	74.0	52.538	8.891
140	2	59	2	2	2	0	0	0	0	0			5.03	57.72		23.35			15.39		0.743			1.36	1.2	3	0	0	0	0	0	0	0	0	0	0	80	50.433	6.401	4.809	0.99	4.602	3.457	0.711	3.135	12.138	61.0	27.1	10.714
141	2	68	1	4	2	0	0	0	1	0	0.23	17.0	17.4		1.2	11.16	36.11	12.32	15.56	1.77	0.24	53.37	5.24	1.95	2.6	3	1	1	0	0	0	0	0	1	0	0	81	37.545	14.365	9.656	1.863	11.39	7.656	1.477	4.397	38.163	93.0	62.563	12.246
142	2	73	1	3	2	1	0	0	0	0	0.28	13.0	4.23		9.89	9.18	2.45	13.78	13.03	1.07	0.15	17.19	15.42	2.04	3.8	3	1	1	1	0	0	0	0	1	0	0	91	54.051	16.64	14.906	2.592	12.996	11.642	2.024	14.966	161.203	84.0	50.265	8.227
143	2	49	1	1	2	0	0	0	0	0		15.0													2.6	3	0	1	0	0	0	1	0	1	0	0	73	31.994	8.593	7.056	1.345	6.256	5.137	0.979	3.816	20.135	78.0	43.625	7.682
144	1	62	1	3	2	1	0	0	0	0		7.0	1.53		1.06	2.62	3.29	17.26	9.26	3.0	0.3	11.06			4.2	3	1	1	0	0	0	1	0	1	0	0	142	46.903	6.912	6.103	1.032	5.437	4.801	0.812	16.511	68.719	83.0	33.309	13.757
145	2	62	1	4	2	0	0	0	1	0		30.0	1.83	24.89		59.48			13.02		1.89			1.84	2.5	3	1	1	0	0	0	1	0	0	0	0	69	46.608	11.624	9.547	1.987	8.958	7.358	1.531	4.73	35.758	86.0	42.841	13.508
146	2	50	2	5	2	0	0	0	0	0			1.86	37.62		2.43			10.15		1.79			2.04	1.1	3	1	1	0	0	0	0	0	0	0	0	34	20.833	5.228	3.394	0.916	3.758	2.44	0.658	1.476	4.952	49.0	31.0	5.723
147	1	56	1	4	2	0	0	1	0	0		13.0												3.82	1.6	3	1	1	0	0	0	0	0	0	0	1	43	20.273	7.92	5.194	1.273	6.173	4.048	0.992	1.457	7.271	46.0	34.75	5.817
148	2	52	1	4	2	1	0	0	0	0	0.35		2.51	29.75		17.68			7.07		1.47			1.56	3.0	3	1	1	0	0	0	0	0	1	0	0	39	18.762	5.631	4.163	0.776	3.882	2.87	0.535	3.546	11.896	56.0	25.944	7.0
149	1	58	1	4	2	1	0	0	0	0														1.82	1.7	2	0	1	0	0	0	1	1	0	0	0	47	21.464	5.994	3.992	0.94	4.727	3.148	0.742	2.047	7.265	64.0	38.459	13.568
[truncated: 20 more columns]
